# Supplementary material for: The Influence of Functional Composite Coatings on the Properties of Polyester Films before and after Accelerated UV Aging
Source: Materials (Basel). 2024 Jun 21;17(13):3048. doi: 10.3390/ma17133048 (PMC11242206; doi:10.3390/ma17133048)
Supplement: Supplementary file 1 [file materials-17-03048-s001.zip]

Archive with 1 entries (1 files):
- materials-2998178-supplementary.pdf
